# Supplementary material for: Prognostic Abilities of Pre- and Post-Treatment Inflammatory Markers in Oral Squamous Cell Carcinoma: Stepwise Modelling
Source: Medicina (Kaunas). 2022 Oct 10;58(10):1426. doi: 10.3390/medicina58101426 (PMC9606996; doi:10.3390/medicina58101426)
Supplement: Supplementary file 1 [file medicina-58-01426-s001.zip]

Archive with 1 entries (1 files):
- medicina-1908325-supplementary.pdf
